# Supplementary material for: Integrating Milk Metabolite Profile Information for the Prediction of Traditional Milk Traits Based on SNP Information for Holstein Cows
Source: PLoS One. 2013 Aug 21;8(8):e70256. doi: 10.1371/journal.pone.0070256 (PMC3749218; doi:10.1371/journal.pone.0070256)
Supplement: Table S1 — Known QTL regions or QTL peaks, which were filtered from the cattleQTL database [25] . The following criteria were applied: trait name equal to milk fat percentage and milk protein percentage, analysis type equal to QTL, breed equal to Holstein, and chromosome number and both flanking markers or peak markers had to be available. Based on the marker names it was possible to locate the marker in the physical unit base pair (bp) using the annotation Btau4.2 of the bovine genome from the National Center for Biotechnology Information (NCBI; [26]). Also, the known QTN DGAT1 [15] was considered QTL for both milk traits. The SNP marker ARS-BFGL-NGS-4939 was located directly in the DGAT1 region and was used in the analysis. (TEX) [file pone.0070256.s002.tex]

\documentclass[10pt,a4paper,fleqn]{article}
\usepackage{amsmath,amssymb,graphicx,setspace,lineno}%,subFigure,lineno}
\usepackage[english]{babel}
\usepackage[top=30mm, bottom=25mm, left=25mm, right=25mm]{geometry}
\usepackage{caption}
\date{}
\usepackage{longtable}
\usepackage{lscape}
\parindent0pt
\parskip2mm
\usepackage[small]{titlesec} 
\pagestyle{empty}

\begin{document}
\bibliographystyle{../plos2009.bst}
 \renewcommand{\thepage}{S\arabic{page}}
\renewcommand\tablename{{Table}}
\renewcommand\thetable{S\arabic{table}.}
\captionsetup[table]{labelsep=quad,labelfont=bf,font={normalsize,onehalfspacing}}

\newpage
\input{27-03-2012-EW-FP.tex}
\renewcommand\refname{References}
\newpage
\bibliography{../paper3.bib}

%\newpage
%\input{Top.tex}


\end{document}
